# Supplementary material for: Crystallography, Molecular Modeling, and COX-2 Inhibition Studies on Indolizine Derivatives
Source: Molecules. 2021 Jun 10;26(12):3550. doi: 10.3390/molecules26123550 (PMC8230391; doi:10.3390/molecules26123550)
Supplement: Supplementary file 1 [file molecules-26-03550-s001.zip]

Archive with 1 entries (1 files):
- molecules-1217846-supplementary.pdf
